# Supplementary material for: Unmasking the complexity of species identification in Australasian flying-foxes
Source: PLoS One. 2018 Apr 10;13(4):e0194908. doi: 10.1371/journal.pone.0194908 (PMC5892893; doi:10.1371/journal.pone.0194908)
Supplement: S2 Table — (XLSX) [file pone.0194908.s002.xlsx]

## Sheet: Table S2 Sample list
Species	Label # in trees	AM Reg number	AM EBU number	Cytb	COI	Control region	RAG	vWF	Collection locality
Pteropus alecto	1	M.44046.001	66046	MG924153	MG924093	MG924213	MG924275	MG924305	Australia: Sydney, New South Wales
Pteropus alecto	2	M.44059.001	66059	MG924154	MG924094	MG924214	MG924276	MG924306	Australia: Sydney, New South Wales
Pteropus alecto	3	M.44312.001	66312	MG924155	MG924095	MG924215	MG924277	MG924307	Australia: Sydney, New South Wales
Pteropus alecto	4	M.44118.001	66118	-	-	MG924216	-	-	Australia: Sydney, New South Wales
Pteropus alecto	5	M.36131.001	11976	MG924156	MG924096	MG924217	MG924278	MG924308	Australia: Alstonville, New South Wales
Pteropus alecto	6	M.37534.001	47969	MG924157	MG924097	MG924218	MG924279	MG924309	Australia: Alstonville, New South Wales
Pteropus alecto	7	M.45032.001	57672	MG924158	MG924098	MG924219	-	-	Australia: Wolongbar, New South Wales
Pteropus alecto	8	M.32409.002	9366	MG924159	MG924099	MG924220	-	-	Australia: Lismore district, New South Wales
Pteropus alecto	9	M.36130.001	11956	MG924160	MG924100	MG924221	MG924280	MG924310	Australia: Wyrallah, New South Wales
Pteropus alecto	10	M.45036.001	57676	MG924161	MG924101	MG924222	-	-	Australia: Richmond Hill, New South Wales
Pteropus alecto	11	M.45028.001	57668	MG924162	MG924102	MG924223	-	-	Australia: Booyong, New South Wales
Pteropus alecto	12	M.44903.001	57606	MG924163	MG924103	MG924224	-	-	Australia: Clunes, New South Wales
Pteropus alecto	13	M.45035.001	57675	MG924164	MG924104	MG924225	-	-	Australia: Byron Bay, New South Wales
Pteropus alecto	14	M.37533.001	47927	MG924165	MG924105	MG924226	MG924281	MG924311	Australia: Rosebank, New South Wales
Pteropus alecto	15	M.37557.001	47991	MG924166	MG924106	MG924227	-	-	Australia: Lennox Head, New South Wales
Pteropus alecto	16	M.37565.001	47944	MG924167	MG924107	MG924228	MG924282	MG924312	Australia: Uki, New South Wales
Pteropus alecto	17	M.37564.001	47982	MG924168	MG924108	MG924229	-	-	Australia: Murwillumbah, New South Wales
Pteropus alecto	18	M.37563.001	47995	MG924169	MG924109	MG924230	MG924283	MG924313	Australia: Tweed district, New South Wales
Pteropus alecto	19	M.42865.001	53383	-	-	MG924231	-	-	Australia: Sydney, New South Wales
Pteropus conspicillatus	1	M.25292.002	28127	MG924170	MG924110	MG924232	-	-	Australia: Iron Range, Queensland
Pteropus conspicillatus	2	M.25291.002	28128	MG924171	MG924111	MG924233	MG924284	MG924314	Australia: Iron Range, Queensland
Pteropus conspicillatus	3	M.22564.004	25578	MG924172	MG924112	MG924234	MG924285	MG924315	Papua New Guinea: Hull Island
Pteropus conspicillatus	4	M.21584.003	23159	MG924173	MG924113	MG924235	-	-	Papua New Guinea: Hull Island
Pteropus conspicillatus	5	M.21582.004	23156	MG924174	MG924114	MG924236	-	-	Papua New Guinea: Hull Island
Pteropus conspicillatus	6	M.22539.004	23081	MG924175	MG924115	MG924237	-	-	Papua New Guinea: Hull Island
Pteropus conspicillatus	7	M.19446.001	9698	MG924176	-	MG924238	-	-	Papua New Guinea: Muyua Island
Pteropus conspicillatus	8	M.21243.006	23179	MG924177	MG924116	MG924239	-	-	Papua New Guinea: Normanby Island
Pteropus conspicillatus	9	M.21669.001	25020	MG924178	MG924117	MG924240	MG924286	MG924316	Papua New Guinea: West Sepik Province
Pteropus hypomelanus	1	M.22543.005	23177	-	MG924118	MG924241	-	-	Papua New Guinea: Hull Island
Pteropus hypomelanus	2	M.22541.005	23174	MG924179	MG924119	MG924242	MG924287	MG924317	Papua New Guinea: Hull Island
Pteropus hypomelanus	3	M.26845.005	24833	MG924180	-	MG924243	-	-	Papua New Guinea: Fergusson Island
Pteropus hypomelanus	4	M.26846.001	24865	MG924181	MG924120	MG924244	-	-	Papua New Guinea: Fergusson Island
Pteropus hypomelanus	5	M.21571.008	25802	MG924182	MG924121	MG924245	-	-	Papua New Guinea: Sideia Island
Pteropus hypomelanus	6	M.21163.006	25803	MG924183	MG924122	MG924246	-	-	Papua New Guinea: Sideia Island
Pteropus hypomelanus	7	M.22536.006	25811	MG924184	MG924123	MG924247	-	-	Papua New Guinea: Itoh Island
Pteropus hypomelanus	8	M.19242.001	9702	MG924185	MG924124	MG924248	MG924288	MG924318	Papua New Guinea: Muyua Island
Pteropus hypomelanus	9	M.19989.001	9542	MG924186	MG924125	MG924249	MG924289	MG924319	Papua New Guinea: Muyua Island
Pteropus neohibernicus	1	M.21161.001	16362	MG924187	MG924126	MG924250	MG924290	MG924320	Papua New Guinea: New Britain
Pteropus neohibernicus	2	M.21240.001	14870	MG924188	MG924127	MG924251	MG924291	MG924321	Papua New Guinea: New Britain
Pteropus ocularis		M.29760.003	12174	MG924189	MG924128	MG924252	MG924292	MG924322	Indonesia: Seram
Pteropus poliocephalus	1	M.44021.001	66021	MG924190	MG924129	MG924253	MG924293	MG924323	Australia: Sydney, New South Wales
Pteropus poliocephalus	2	M.37027.002	56669	MG924191	MG924130	MG924254	MG924294	MG924324	Australia: Grafton, New South Wales
Pteropus poliocephalus	3	M.47114.001	60783	MG924192	MG924131	MG924255	MG924295	MG924325	Australia: Broadwater, New South Wales
Pteropus poliocephalus	4	M.47128.001	60788	MG924193	MG924132	MG924256	MG924296	MG924326	Australia: Lismore, New South Wales
Pteropus samoensis	1	M.23223.003	9610	MG924194	MG924133	MG924257	-	-	Fiji: Viti Levu Island
Pteropus samoensis	2	M.23224.003	9612	MG924195	MG924134	MG924258	-	-	Fiji: Viti Levu Island
Pteropus samoensis	3	M.23225.003	9616	MG924196	MG924135	MG924259	-	-	Fiji: Vanua Levu Island
Pteropus samoensis	4	M.23238.002	9633	MG924197	MG924136	-	-	-	Fiji: Vanua Levu Island
Pteropus samoensis	5	M.24457.001	9653	MG924200	MG924139	MG924262	-	-	Fiji, Taveuni, Des Voeux Peak
Pteropus samoensis	6	M.23227.002	9619	MG924198	MG924137	MG924260	MG924297	MG924327	Fiji: Vanua Levu Island
Pteropus samoensis	7	M.23234.001	9628	MG924199	MG924138	MG924261	MG924298	MG924328	Fiji: Vanua Levu Island
Pteropus samoensis	8	M.24457.001	9653	MG924200	MG924139	MG924262	MG924299	MG924329	Fiji: Taveuni Island
Pteropus scapulatus	1	M.32440.003	9341	MG924201	MG924140	-	-	-	Australia: Werrington Downs, New South Wales
Pteropus scapulatus	2	M.31806.001	9370	MG924202	MG924141	MG924263	MG924300	MG924330	Australia: Woy Woy, New South Wales
Pteropus scapulatus	3	M.37535.001	47943	MG924203	MG924142	MG924264	-	-	Australia: Ballina, New South Wales
Pteropus tonganus	1	M.22831.001	9589	MG924204	MG924143	MG924265	-	-	Fiji: Viti Levu Island
Pteropus tonganus	2	M.23218.003	9615	MG924205	MG924144	MG924266	-	-	Fiji: Vanua Levu Island
Pteropus tonganus	3	M.23220.001	9627	-	MG924145	MG924267	-	-	Fiji: Vanua Levu Island
Pteropus tonganus	4	M.23222.001	9632	MG924206	MG924146	MG924268	-	-	Fiji: Vanua Levu Island
Pteropus tonganus	5	M.27155.001	27965	MG924207	MG924147	MG924269	-	-	Vanuatu: Efate Island
Pteropus tonganus	6	M.27144.003	28070	MG924208	MG924148	MG924270	-	-	Vanuatu: Mota Lava Island
Pteropus tonganus	7	M.27153.001	27963	MG924209	MG924149	MG924271	MG924301	MG924331	Vanuatu: Loh Island
Pteropus tonganus	8	M.23366.003	24677	MG924210	MG924150	MG924272	MG924302	MG924332	Solomon Islands: Nendo Island
Pteropus tonganus	11	M.23216.003	9613	-	-	-	MG924303	MG924333	Fiji: Vanua Levu Island
Unknown Pteropus	a	M.47692.003	61557	MG924211	MG924151	MG924273	MG924304	MG924334	Australia: Hunters Hill, New South Wales
Unknown Pteropus	b	M.47692.004	61558	MG924212	MG924152	MG924274	-	-	Australia: Hunters Hill, New South Wales
