# Supplementary material for: Unmasking the complexity of species identification in Australasian flying-foxes
Source: PLoS One. 2018 Apr 10;13(4):e0194908. doi: 10.1371/journal.pone.0194908 (PMC5892893; doi:10.1371/journal.pone.0194908)
Supplement: S3 Table — (XLSX) [file pone.0194908.s003.xlsx]

## Sheet: Table S3 Genbank data
			Genbank Accession
Species	Label # in Trees	Voucher number (or identifier)	Cytb	CR	COI	RAG	vWF	Location
Pteropus admiralitatum	1	AM M19905	KJ532440	-	-	-	-	Papua New Guinea: South‐Central Manus
Pteropus admiralitatum	2	AM M20916	KJ532441	-	-	-	-	Papua New Guinea: South‐Central Manus
Pteropus admiralitatum colonus	3	AMNH 99841	KJ532431	-	-	-	-	Papua New Guinea: New Ireland Province
Pteropus aldabrensis		-	FJ561394	-	-	-	-	Seychelles: Picard Island
Pteropus alecto	18	AM M32564	KJ532406	-	-	EU617961	EU617932	Australia: Lismore District, New South Wales
Pteropus alecto	19	-	AF144065	-	-	-	-	no data
Pteropus alecto	20	-	KF726143	KF726143	KF726143	-	-	no data
Pteropus anetianus eotinus		AMNH 272874	KJ532391	-	-	EU617962	EU617933	Solomon Islands: Western Province
Pteropus capistratus	1	AMNH 194277	KJ532421	-	-	-	-	Papua New Guinea: New Britain Island
Pteropus capistratus ennisae	2	USNM LHE1009	KJ532414	-	-	-	-	Papua New Guinea: New Ireland Province
Pteropus capistratus ennisae	3	ASNM 580018	KJ532415	-	-	EU617975	EU617943	Papua New Guinea: New Ireland Province
Pteropus cognatus		AMNH 79749	KJ532428	-	-	-	-	Solomon Islands: San Cristobal Island
Pteropus conspicillatus	10	AM M21582	KJ532442	-	-	-	-	Papua New Guinea: Hull Island
Pteropus conspicillatus	11	AM M21583	KJ532443	-	-	-	-	Papua New Guinea: Hull Island
Pteropus conspicillatus	12	MVZ 140201	KJ532386	-	-	EU617963	EU617934	Papua New Guinea: Madang Province
Pteropus conspicillatus	13	-	FJ561378	-	-	-	-	Lubee Conservation Center - Origin Australia
Pteropus conspicillatus	14	-	FJ561379	-	-	-	-	Lubee Conservation Center - Origin Australia
Pteropus conspicillatus	15	-	FJ561380	-	-	-	-	Lubee Conservation Center - Origin Australia
Pteropus dasymallus		-	AB042770	AB042770	AB042770	-	-	Japan: Irabu Island
Pteropus giganteus	1	CM 92205	KJ532296	-	-	-	-	India: Andhra Pradesh
Pteropus giganteus	2	CM 92208	KJ532397	-	-	EU617964	EU617935	India: Andhra Pradesh
Pteropus giganteus	3	-	FJ561381	-	-	-	-	Lubee Bat Conservation Center
Pteropus giganteus	4	-	JF327207	-	-	-	-	Lubee Bat Conservation Center
Pteropus giganteus	5	-	-	-	JX500416	-	-	no data
Pteropus giganteus	6	-	-	-	KT291772	-	-	no data
Pteropus giganteus	8	-	-	-	-	JN414929	-	no data
Pteropus giganteus	7	-	-	-	-	-	JN415060	no data
Pteropus gilliardorum		USNM 580021	KJ532409	-	-	-	-	Papua New Guinea: New Ireland Province
Pteropus griseus		AMNH 237644	KJ532423	-	-	-	-	East Timor: Dili
Pteropus hypomelanus	10	-	AB032472	-	-	-	-	Philippines: Panay, Antique Province, Batbatan Island
Pteropus hypomelanus	11	-	EF105539	-	-	-	-	Malaysia: Talang Kecil, Sarawak
Pteropus hypomelanus	12	-	EF105540	-	-	-	-	Malaysia: Talang Besar, Sarawak
Pteropus hypomelanus	13	-	FJ561382	-	-	-	-	Lubee Conservation Center
Pteropus hypomelanus	14	-	FJ561383	-	-	-	-	Lubee Conservation Center
Pteropus hypomelanus	15	-	JF327270	-	-	-	-	Lubee Conservation Center
Pteropus hypomelanus	16	-	AF044654	-	-	-	-	no data
Pteropus hypomelanus	17	-	DQ097823	-	-	-	-	Malaysia: Talang Talang Besar, Sarawak
Pteropus hypomelanus	18	USNM 458447	EU330963	-	-	-	-	Philippines
Pteropus hypomelanus	19	FMNH 135671	EU330968	-	-	-	-	Philippines
Pteropus hypomelanus	20	FMNH 135672	EU330969	-	-	-	-	Philippines
Pteropus hypomelanus	21	FMNH 142475	EU330972	-	-	-	-	Philippines
Pteropus hypomelanus	22	FMNH 150861	EU330973	-	-	-	-	Philippines
Pteropus hypomelanus	23	KU 164094	EU330983	-	-	-	-	Philippines
Pteropus hypomelanus	24	KU 164095	EU330984	-	-	-	-	Philippines, Calayan Is.
Pteropus hypomelanus	25	ZMMU S-186761	-	-	JQ365652	-	-	Viet Nam: Ba Ria-Vung Tau, Con Dao NP, Con Son Island
Pteropus hypomelanus	26	P4447	-	-	-	EU617965	DQ445687	Lubee Conservation Center
Pteropus hypomelanus	27	-	-	-	-	-	AF203777	no data
Pteropus livingstonii	1	-	FJ561384	-	-	-	-	Comoros: Anjouan Island
Pteropus livingstonii	2	-	JF327225	-	-	-	-	Comoros: Anjouan Island
Pteropus livingstonii	3	-	JF327226	-	-	-	-	Comoros: Anjouan Island
Pteropus livingstonii	4	-	JF327230	-	-	-	-	Comoros: Anjouan Island
Pteropus livingstonii	5	-	JF327231	-	-	-	-	Comoros: Anjouan Island
Pteropus lombocensis		AMNH 254540	KJ532418	-	-	-	-	Indonesia, Lombok
Pteropus lylei	1	ROM 110943	KJ532400	-	HM541306	EU617967	EU617936	Vietnam, Soc Trang
Pteropus lylei	2	ROM 110944	EF584229	-	HM541305	-	-	Vietnam, Soc Trang
Pteropus lylei	3	ROM 110945	-	-	HM541304	-	-	Viet Nam: Soc Trang, Near Soc Trang
Pteropus lylei	4	ROM 110946	-	-	HM541303	-	-	Viet Nam: Hau Giang, Near Soc Trang
Pteropus lylei	5	ROM 110947	-	-	HM541302	-	-	Viet Nam: Soc Trang, Near Soc Trang
Pteropus lylei	6	ROM 110950	-	-	HM541307	-	-	Viet Nam: Soc Trang, Near Soc Trang
Pteropus macrotis		AMNH 256551	KJ532432	-	-	-	-	Papua New Guinea: Central Province
Pteropus mahaganus		AMNH 79822	KJ532430	-	-	-	-	Papua New Guinea: Bougainville Island
Pteropus mariannus	1	a	HQ689919	-	HQ689952	-	-	Mariana Islands: Guam
Pteropus mariannus	2	v	HQ689920	-	HQ689953	-	-	Palau
Pteropus mariannus	3	w	HQ689921	-	HQ689954	-	-	Palau
Pteropus mariannus	4	z	HQ689922	-	HQ689955	-	-	Palau
Pteropus mariannus	5	b	HQ689923	-	HQ689956	-	-	Mariana Islands: Guam
Pteropus mariannus	6	c	HQ689924	-	HQ689957	-	-	Mariana Islands: Guam/Rota
Pteropus mariannus	7	e	HQ689925	-	HQ689958	-	-	Mariana Islands: Guam
Pteropus mariannus	8	k	HQ689926	-	HQ689959	-	-	Mariana Islands
Pteropus mariannus	9	p	HQ689927	-	HQ689960	-	-	Mariana Islands
Pteropus mariannus	10	q	HQ689928	-	HQ689961	-	-	Mariana Islands
Pteropus mariannus	11	r	HQ689929	-	HQ689962	-	-	Mariana Islands
Pteropus mariannus	12	t	HQ689930	-	HQ689963	-	-	Mariana Islands
Pteropus mariannus	13	s	HQ689931	-	HQ689964	-	-	Mariana Islands
Pteropus mariannus	14	l	HQ689932	-	HQ689965	-	-	Mariana Islands
Pteropus mariannus	15	j	HQ689933	-	HQ689966	-	-	Mariana Islands: Rota
Pteropus mariannus	16	f	HQ689934	-	HQ689967	-	-	Mariana Islands: Rota
Pteropus mariannus	17	g	HQ689935	-	HQ689968	-	-	Mariana Islands: Guam/Rota
Pteropus mariannus	18	d	HQ689936	-	HQ689969	-	-	Mariana Islands: Rota
Pteropus mariannus	19	n	HQ689937	-	HQ689970	-	-	Mariana Islands: Rota
Pteropus mariannus	20	m	HQ689938	-	HQ689971	-	-	Mariana Islands: Rota
Pteropus mariannus	21	aa	HQ689939	-	HQ689972	-	-	Palau
Pteropus mariannus	22	x	HQ689940	-	HQ689973	-	-	Palau
Pteropus mariannus	23	cc	HQ689941	-	HQ689974	-	-	Palau
Pteropus mariannus	24	h	HQ689942	-	HQ689975	-	-	Mariana Islands: Guam
Pteropus mariannus	25	o	HQ689943	-	HQ689976	-	-	Mariana Islands: Rota
Pteropus mariannus	26	u	HQ689944	-	HQ689977	-	-	Mariana Islands: Rota
Pteropus mariannus	27	i	HQ689945	-	HQ689978	-	-	Mariana Islands: Rota
Pteropus mariannus	28	dd	HQ689946	-	HQ689979	-	-	Palau
Pteropus mariannus	29	bb	HQ689947	-	HQ689980	-	-	Palau
Pteropus mariannus	30	y	HQ689948	-	HQ689981	-	-	Palau
Pteropus mariannus	31	ee	HQ689949	-	HQ689982	-	-	Palau
Pteropus mariannus	32	AMNH 249972	KJ532416	-	-	-	-	Mariana Islands: Guam
Pteropus molossinus	1	USNM 566567	KJ532410	-	-	EU617969	EU617938	Micronesia: Pohnpei Island
Pteropus molossinus	2	USNM 566568	KJ532411	-	-	-	-	Micronesia: Pohnpei Island
Pteropus neohibernicus	3	AMNH 272872	KJ532392	-	-	EU617970	EU617939	Papua New Guinea: West Sepik Province
Pteropus niger	1	AM M23590	KJ532446	-	-	-	-	Mauritius
Pteropus niger	2	-	FJ561385	-	-	-	-	Mauritius: Mauritius Island
Pteropus niger	3	FMNH 221237	-	-	KP404054	-	-	Mauritius
Pteropus niger	4	FMNH 221238	-	-	KP404055	-	-	Mauritius
Pteropus niger	5	FMNH 221239	-	-	KP404056	-	-	Mauritius
Pteropus niger	6	FMNH 221250	-	-	KP404057	-	-	Mauritius
Pteropus niger	7	FMNH 221251	-	-	KP404058	-	-	Mauritius
Pteropus niger	8	-	-	FJ548585	-	-	-	Mauritius: Mauritius Island
Pteropus niger	9	FMNH:221262	-		KP404059		-	Mauritius
Pteropus nitendiensis		AMNH 75487	KJ532429	-	-	-	-	Solomon Islands: Nendo Island
Pteropus ornatus	1	AMNH 130380	KJ532426	-	-	-	-	New Caledonia: Lifou Island
Pteropus ornatus	2	USNM 278698	KJ532435	-	-	-	-	New Caledonia
Pteropus ornatus	3	USNM 278699	KJ532436	-	-	-	-	New Caledonia
Pteropus pelagicus		AMNH 249954	KJ532420	-	-	-	-	Micronesia, Chuuk
Pteropus pelewensis pelewensis	1	USNM 566587	KJ532412	-	-	-	-	Palau
Pteropus pelewensis pelewensis	2	USNM 566588	KJ532413	-	-	-	-	Palau
Pteropus pelewensis yapensis	1	MVZ 185262	KJ532387	-	-	-	-	Micronesia, Caroline Island
Pteropus pelewensis yapensis	2	MVZ 185263	KJ532388	-	-	EU617968	EU617937	Micronesia, Caroline Island
Pteropus pohlei		AMNH 130277	KJ532427	-	-	-	-	Indonesia: Yapen Island
Pteropus poliocephalus	5	AM M35495	KJ532404	-	-	-	-	Australia: Mortdale
Pteropus poliocephalus	6	AM M35496	KJ532405	-	-	EU617971	EU617940	Australia: Mortdale
Pteropus poliocephalus	7	-	FJ561386	-	-	-	-	Lubee Conservation Center
Pteropus poliocephalus	8		FJ561387	-	-	-	-	Australia
Pteropus poliocephalus	9		JF327208	-	-	-	-	Lubee Conservation Center
Pteropus poliocephalus	10		JF327209	-	-	-	-	Lubee Conservation Center
Pteropus poliocephalus	11		JF327210	-	-	-	-	Lubee Conservation Center
Pteropus poliocephalus	12		JF327211	-	-	-	-	Lubee Conservation Center
Pteropus poliocephalus	13		JF327212	-	-	-	-	Lubee Conservation Center
Pteropus poliocephalus	14		JF327213	-	-	-	-	Lubee Conservation Center
Pteropus poliocephalus	15		JF327214	-	-	-	-	Lubee Conservation Center
Pteropus pselaphon		USNM 142061	KJ532437	-	-	-	-	Japan: Bonin Island
Pteropus pumilus	1	FMNH 136990	KJ532398	-	-	-	-	Philippines: Sibuyan Island
Pteropus pumilus	2	FMNH 136991	KJ532399	-	-	-	-	Philippines: Sibuyan Island
Pteropus pumilus	3	-	AB062473	-	-	-	-	Philippines: Luzon, Quezon Province, Libjo
Pteropus pumilus	4	USNM 573466	EU330971	-	-	-	-	Philippines
Pteropus pumilus	5	KU 164502	EU330981	-	-	-	-	Philippines
Pteropus pumilus	6	FMNH LRH4261	-	-	-	EU617972	EU617941	Philippines
Pteropus rayneri	1	AM M22336	KJ532445	-	-	-	-	Solomon Islands: Bougainville Island
Pteropus rayneri	3	-	-	-	-	AF203759	-	no data
Pteropus rayneri	4	-	-	-	AF203759	-	-	no data
Pteropus rayneri grandis	2	AMNH 144304	KJ563425	-	-	-	-	Papua New Guinea: New Georgia Island
Pteropus rodricensis	1	-	FJ561391	-	-	-	-	Lubee Conservation Center
Pteropus rodricensis	2	-	FJ561392	-	-	-	-	Lubee Conservation Center
Pteropus rodricensis	3	-	JF327291	-	-	-	-	Lubee Conservation Center
Pteropus rodricensis	4	-	JF327292	-	-	-	-	Lubee Conservation Center
Pteropus rodricensis	5	AMNH 969533	KJ532419	-	-	-	-	Mauritius
Pteropus rufus	1	-	FJ561393	-	-	-	-	Malaysia: Batu-Batu
Pteropus rufus	2	-	JF327235	-	-	-	-	Madagascar: Province de Toliara, Boromena, Miandrivazo
Pteropus rufus	3	-	JF327293	-	-	-	-	Madagascar: Province de Mahajanga, near Maroadabo
Pteropus rufus	4	-	JF327325	-	-	-	-	Madagascar: Province de Toamasina, Isle Sainte Marie
Pteropus rufus	5	-	JF327310	-	-	-	-	Madagascar: Province de Mahajanga, near Andakalaka
Pteropus samoensis	9	-	HQ689917	-	-	-	-	Marianas
Pteropus samoensis	11	-	-	-	HQ689950	-	-	no data
Pteropus samoensis nawaiensis	10	AMNH 272876	KJ532393	-	-	EU617973	EU617942	Fiji: Vanua Levu Island
Pteropus scapulatus	4	-	AF321050	AF321050	AF321050	-	-	no data
Pteropus scapulatus	5	-	FJ561377	-	-	-	-	Lubee Conservation Center - Origin Australia
Pteropus scapulatus	6	AM M32440	KJ532403	-	-	EU617974	-	Australia: New South Wales
Pteropus seychellensis comoroensis	1	AMNH 274462	KJ532424	-	-	-	-	Comoros: Anjouan Island
Pteropus seychellensis comoroensis	2	-	JF327223	-	-	-	-	Comoros: Anjouan Island
Pteropus seychellensis comoroensis	3	-	JF327266	-	-	-	-	Comoros: Grande Comore
Pteropus seychellensis comoroensis	4	-	FJ561398	-	-	-	-	Comoros: Mayotte Island
Pteropus seychellensis seychellensis	5	AMNH 249996	KJ532422	-	-	-	-	Seychelles: La Dique Island
Pteropus seychellensis seychellensis	6	-	FJ561399	-	-	-	-	Seychelles: Silhouette Island
Pteropus specious		-	AB062474	-	-	-	-	Philippines: Mindanao, Tawi-tawi Province
Pteropus tokudae		AMNH 87118	KJ532434	-	-	-	-	Guam
Pteropus tonganus	9	-	HQ689918	-	-	-	-	no data
Pteropus tonganus	10	AMNH 272873	JN398213	-	-	EU617976	DQ445695	Vanuatu: Malakula
Pteropus tonganus	12	-	-	-	HQ689951	-	-	no data
Pteropus tuberculatus		AMNH 79959	KJ532433	-	-	-	-	Solomon Islands: Vanikoro Island
Pteropus ualanus		AMNH 87183	KJ532417	-	-	-	-	Micronesia: Kosrae
Pteropus vampyrus	7	-	-	FJ548607	-	-	-	Lubee Conservation Center
Pteropus vampyrus	8	-	-	-	KX756022	-	-	no data
Pteropus vampyrus	1	-	AB046326	-	-	-	-	Philippines: Agusan del Sur, Rosario, Tagbayagan
Pteropus vampyrus	2	ROM 110948	KJ532402	-	HM541309	EU617977	EU617944	Vietnam: Soc Trang
Pteropus vampyrus	3	AMNH 272871	KJ532389	-	-	JN398295	JN398278	no data
Pteropus vampyrus	4	-	KP214033	KP214033	KP214033	-	-	no data
Pteropus vampyrus	5	-	JF327326	-	-	-	-	Lubee Conservation Center
Pteropus vampyrus	6	ROM 110949	-	-	HM541308	-	-	Viet Nam: Soc Trang, Near Soc Trang
Pteropus voeltzkowi	1	USNM 582692	KJ532438	-	-	-	-	No data
Pteropus voeltzkowi	2	USNM 582695	KJ532439	-	-	-	-	No data
Pteropus voeltzkowi	3	-	FJ561404	-	-	-	-	Tanzania: Ngezi, Pemba Island
Pteropus voeltzkowi	4	-	JF561405	-	-	-	-	Tanzania: Mgogoni, Pemba Island
Pteropus woodfordi		AMNH 272875	KJ532395	-	-	EU617978	EU617945	Solomon Islands: Guadalcanal, Mt. Makarakomburu
Rousettus aegyptiacus		-	AB205183	AB205183	AB205183	-	-	-
Epomophorus gambianus		-	KT963027	KT963027	KT963027	-	-	-
Desmalopex leucopterus		-	-	-	-	EU617929	-	-
Nyctimene cephalotes		AM M42351	-	DQ299379	-	-	-	-
Styloctenium mindorensis		-	-	-	-	JN398299	-	-
Acerodon celebensis		-	-	-	-	-	EU617946	-
